# Supplementary material for: Tetra­kis(picolinato-κ2 N,O)zirconium(IV) dihydrate
Source: Acta Crystallogr Sect E Struct Rep Online. 2011 Aug 17;67(Pt 9):m1240–1. doi: 10.1107/S1600536811031710 (PMC3200838; doi:10.1107/S1600536811031710)
Supplement: Supplementary file 1 [file e-67-m1240-sup1.cif]

##############################################################################
#                                                                            #
# This CIF contains the data in a paper accepted for publication in          #
# Acta Crystallographica Section E. It conforms to the requirements of       #
# Notes for Authors for Acta Crystallographica Section E, and has been       #
# peer reviewed under the auspices of the IUCr Commission on Journals.       #
#                                                                            #
# Full details of the Crystallographic Information File format               #
# are given in the paper "The Crystallographic Information File (CIF):       #
# a New Standard Archive File for Crystallography" by S. R. Hall, F. H.      #
# Allen and I. D. Brown [Acta Cryst. (1991), A47, 655-685].                  #
#                                                                            #
# The current version of the core CIF dictionary is obtainable from          #
# ftp://ftp.iucr.org/pub/cif_core.dic.                                       #
#                                                                            #
# Software is freely available for graphical display of the structure(s)     #
# in this CIF. For information consult the CIF software page                 #
# http://www.iucr.org/resources/cif/software.                                #
#                                                                            #
# This file may be used for bona fide research purposes within the           #
# scientific community so long as proper attribution is given to the journal # 
# article from which it was obtained.                                        #
#                                                                            #
##############################################################################
data_global
_audit_creation_method     'WinGX routine CIF_UPDATE'
_audit_conform_dict_name     cif_core.dic
_audit_conform_dict_version     2.4
_journal_data_validation_number     ?
_journal_date_recd_electronic     2011-08-04
_journal_date_accepted     2011-08-05
_journal_name_full     'Acta Crystallographica, Section E'
_journal_year     2011
_journal_volume     67
_journal_issue      9
_journal_page_first     m1240
_journal_page_last     m1241
_journal_paper_category     QM
_journal_coeditor_code     ZQ2119
_publ_contact_author_name     'Steyn, M'
_publ_contact_author_address
;
Department of Chemistry
University of the Free State
PO Box 339
Bloemfontein 9300
South Africa
;
_publ_contact_author_email     steynm@ufs.ac.za
_publ_contact_author_fax     '+27-51-401 6384'
_publ_contact_author_phone     '+27-51-444 7035'
_publ_section_title
;
Tetrakis(picolinato-\k^2^<i>N</i>,<i>O</i>)zirconium(IV) dihydrate
;
loop_
    _publ_author_name
    _publ_author_address
    'Steyn, Maryke'
;
Department of Chemistry
University of the Free State
PO Box 339
Bloemfontein 9300
South Africa
;
    'Visser, Hendrik G.'
;
Department of Chemistry
University of the Free State
PO Box 339
Bloemfontein 9300
South Africa
;
    'Roodt, Andreas'
;
Department of Chemistry
University of the Free State
PO Box 339
Bloemfontein 9300
South Africa
;
    'Muller, T. J.'
;
Department of Chemistry
University of the Free State
PO Box 339
Bloemfontein 9300
South Africa
;
data_I
_audit_creation_method     'WinGX routine CIF_UPDATE'
_chemical_name_systematic
;
Tetrakis(picolinato-\k^2^<i>N</i>,<i>O</i>)zirconium(IV) dihydrate
;
_chemical_formula_moiety     'C24 H16 N4 O8 Zr, 2(H2 O)'
_chemical_formula_sum     'C24 H20 N4 O10 Zr '
_chemical_formula_iupac     '[Zr (C6 H4 N O2)4], 2H2 O'
_chemical_formula_weight     615.66
_symmetry_cell_setting     tetragonal
_symmetry_space_group_name_H-M     'P 42/n'
_symmetry_space_group_name_Hall     '-P 4bc'
loop_
    _symmetry_equiv_pos_as_xyz
    'x, y, z'
    '-x+1/2, -y+1/2, z'
    '-y, x+1/2, z+1/2'
    'y+1/2, -x, z+1/2'
    '-x, -y, -z'
    'x-1/2, y-1/2, -z'
    'y, -x-1/2, -z-1/2'
    '-y-1/2, x, -z-1/2'
_cell_length_a     11.083(5)
_cell_length_b     11.083(5)
_cell_length_c     9.548(5)
_cell_angle_alpha     90.0
_cell_angle_beta     90.0
_cell_angle_gamma     90.0
_cell_volume     1172.8(10)
_cell_formula_units_Z     2
_cell_measurement_reflns_used     9933
_cell_measurement_theta_min     2.60
_cell_measurement_theta_max     28.40
_cell_measurement_temperature     100(2)
_exptl_crystal_description     'cuboid'
_exptl_crystal_colour     'colourless'
_exptl_crystal_size_max     0.123
_exptl_crystal_size_mid     0.091
_exptl_crystal_size_min     0.043
_exptl_crystal_density_diffrn     1.743
_exptl_crystal_density_method     'not measured'
_exptl_crystal_F_000     624
_exptl_absorpt_coefficient_mu     0.539
_exptl_absorpt_correction_type     multi-scan
_exptl_absorpt_process_details     '(SADABS; Bruker, 2004)'
_exptl_absorpt_correction_T_min     0.942
_exptl_absorpt_correction_T_max     0.977
_exptl_special_details
;
The intensity data were collected on a Bruker X8 ApexII 4 K Kappa CCD
diffractometer using an exposure time of 40 s/frame. A total of 1709 frames
were collected with a frame width of 0.5\% covering up to \q = 28.40\% with
99.5% completeness accomplished.
;
_diffrn_ambient_temperature     100(2)
_diffrn_radiation_type     MoK\a
_diffrn_radiation_wavelength     0.71073
_diffrn_radiation_source     'fine-focus sealed tube'
_diffrn_radiation_monochromator     'graphite'
_diffrn_measurement_device_type     'Bruker X8 APEXII 4K Kappa CCD'
_diffrn_measurement_method     '\w and \f'
_diffrn_reflns_number     27234
_diffrn_reflns_av_R_equivalents     0.0736
_diffrn_reflns_theta_min     2.6
_diffrn_reflns_theta_max     28.47
_diffrn_reflns_theta_full     28.47
_diffrn_measured_fraction_theta_max     0.993
_diffrn_measured_fraction_theta_full     0.993
_diffrn_reflns_limit_h_min     -14
_diffrn_reflns_limit_h_max     13
_diffrn_reflns_limit_k_min     -14
_diffrn_reflns_limit_k_max     14
_diffrn_reflns_limit_l_min     -12
_diffrn_reflns_limit_l_max     12
_refine_special_details
;
Refinement of <i>F</i>^2^ against ALL reflections. The weighted <i>R</i>-factor
<i>wR</i> and goodness of fit <i>S</i> are based on <i>F</i>^2^, conventional
<i>R</i>-factors <i>R</i> are based on <i>F</i>, with <i>F</i> set to zero for
negative <i>F</i>^2^. The threshold expression of <i>F</i>^2^ >
2\s(<i>F</i>^2^) is used only for calculating <i>R</i>-factors(gt) <i>etc</i>.
and is not relevant to the choice of reflections for refinement.
<i>R</i>-factors based on <i>F</i>^2^ are statistically about twice as large
as those based on <i>F</i>, and <i>R</i>- factors based on ALL data will be
even larger.
;
_reflns_number_total     1477
_reflns_number_gt     1271
_reflns_threshold_expression     >2\s(I)
_refine_ls_structure_factor_coef     Fsqd
_refine_ls_matrix_type     full
_refine_ls_R_factor_all     0.0447
_refine_ls_R_factor_gt     0.0374
_refine_ls_wR_factor_ref     0.1002
_refine_ls_goodness_of_fit_ref     1.098
_refine_ls_restrained_S_all     1.105
_refine_ls_number_reflns     1477
_refine_ls_number_parameters     87
_refine_ls_number_restraints     1
_refine_ls_hydrogen_treatment     mixed
_refine_ls_weighting_scheme     calc
_refine_ls_weighting_details
              'w=1/[\s^2^(Fo^2^)+(0.0415P)^2^+2.5407P] where P=(Fo^2^+2Fc^2^)/3'
_atom_sites_solution_hydrogens     geom
_atom_sites_solution_primary     direct
_atom_sites_solution_secondary     difmap
_refine_ls_shift/su_max     0
_refine_ls_shift/su_mean     0
_refine_diff_density_max     0.638
_refine_diff_density_min     -0.917
_refine_ls_extinction_method     none
loop_
    _atom_type_symbol
    _atom_type_description
    _atom_type_scat_dispersion_real
    _atom_type_scat_dispersion_imag
    _atom_type_scat_source
    C C 0.0033 0.0016 'International Tables Vol C Tables 4.2.6.8 and 6.1.1.4'
    H H 0 0 'International Tables Vol C Tables 4.2.6.8 and 6.1.1.4'
    N N 0.0061 0.0033 'International Tables Vol C Tables 4.2.6.8 and 6.1.1.4'
    O O 0.0106 0.006 'International Tables Vol C Tables 4.2.6.8 and 6.1.1.4'
    Zr Zr -2.9673 0.5597 'International Tables Vol C Tables 4.2.6.8 and 6.1.1.4'
_computing_data_collection     'APEX2 (Bruker, 2010)'
_computing_cell_refinement     'SAINT-Plus (Bruker, 2004)'
_computing_data_reduction     'SAINT-Plus (Bruker, 2004)'
_computing_structure_solution     'SHELXS97 (Sheldrick, 2008)'
_computing_structure_refinement     'SHELXL97 (Sheldrick, 2008)'
_computing_molecular_graphics     'DIAMOND (Brandenburg, 2006)'
_computing_publication_material     'WinGX (Farrugia, 1999)'
loop_
    _atom_site_type_symbol
    _atom_site_label
    _atom_site_fract_x
    _atom_site_fract_y
    _atom_site_fract_z
    _atom_site_U_iso_or_equiv
    _atom_site_adp_type
    _atom_site_calc_flag
    _atom_site_refinement_flags
    _atom_site_occupancy
    _atom_site_disorder_assembly
    _atom_site_disorder_group
    Zr Zr1 0.25 0.25 0.75 0.01305(15) Uani d S 1 . .
    O O1 0.41797(14) 0.31522(14) 0.82454(18) 0.01305(15) Uani d . 1 . .
    O O2 0.56146(18) 0.33223(18) 0.9859(2) 0.0263(4) Uani d . 1 . .
    C C3 0.4700(2) 0.1154(2) 1.1212(3) 0.0195(5) Uani d . 1 . .
    H H3 0.5415 0.144 1.1601 0.023 Uiso calc R 1 . .
    N N1 0.31289(18) 0.13671(18) 0.9505(2) 0.0157(4) Uani d . 1 . .
    C C2 0.4174(2) 0.1737(2) 1.0089(3) 0.0169(5) Uani d . 1 . .
    C C5 0.3088(2) -0.0267(2) 1.1131(3) 0.0206(5) Uani d . 1 . .
    H H5 0.2707 -0.0959 1.1461 0.025 Uiso calc R 1 . .
    C C6 0.2603(2) 0.0372(2) 1.0016(3) 0.0178(5) Uani d . 1 . .
    H H6 0.1891 0.01 0.961 0.021 Uiso calc R 1 . .
    C C4 0.4143(2) 0.0137(2) 1.1748(3) 0.0222(5) Uani d . 1 . .
    H H4 0.4473 -0.0269 1.251 0.027 Uiso calc R 1 . .
    C C1 0.4728(2) 0.2822(2) 0.9379(3) 0.0183(5) Uani d . 1 . .
    O O03 0.25 0.75 0.3385(4) 0.0472(9) Uani d SD 1 . .
    H H03A 0.274(4) 0.815(3) 0.396(4) 0.068(15) Uiso d D 1 . .
loop_
    _atom_site_aniso_label
    _atom_site_aniso_U_11
    _atom_site_aniso_U_22
    _atom_site_aniso_U_33
    _atom_site_aniso_U_12
    _atom_site_aniso_U_13
    _atom_site_aniso_U_23
    Zr1 0.01054(17) 0.01054(17) 0.0181(2) 0 0 0
    O1 0.01054(17) 0.01054(17) 0.0181(2) 0 0 0
    O2 0.0201(9) 0.0257(10) 0.0332(11) -0.0070(8) -0.0066(8) 0.0008(8)
    C3 0.0170(11) 0.0211(12) 0.0205(12) 0.0015(9) -0.0014(9) -0.0035(10)
    N1 0.0141(9) 0.0136(9) 0.0194(10) -0.0005(8) 0.0000(8) -0.0002(8)
    C2 0.0145(11) 0.0160(11) 0.0203(12) 0.0000(9) 0.0007(9) -0.0030(9)
    C5 0.0221(12) 0.0178(12) 0.0220(13) 0.0026(9) 0.0043(10) 0.0027(10)
    C6 0.0158(11) 0.0154(11) 0.0223(12) -0.0003(9) 0.0005(9) 0.0003(9)
    C4 0.0236(13) 0.0240(13) 0.0191(13) 0.0056(10) 0.0003(10) 0.0020(10)
    C1 0.0148(11) 0.0171(11) 0.0231(12) -0.0001(9) 0.0006(9) -0.0032(9)
    O03 0.059(2) 0.038(2) 0.045(2) -0.0011(18) 0 0
_geom_special_details
;
All s.u.'s (except the s.u. in the dihedral angle between two l.s. planes) are
estimated using the full covariance matrix. The cell s.u.'s are taken into
account individually in the estimation of s.u.'s in distances, angles and
torsion angles; correlations between s.u.'s in cell parameters are only used
when they are defined by crystal symmetry. An approximate (isotropic)
treatment of cell s.u.'s is used for estimating s.u.'s involving l.s. planes.
;
loop_
    _geom_bond_atom_site_label_1
    _geom_bond_atom_site_label_2
    _geom_bond_site_symmetry_2
    _geom_bond_distance
    _geom_bond_publ_flag
    Zr1 O1 7_567 2.1200(18) ?
    Zr1 O1 . 2.1200(18) ?
    Zr1 O1 2 2.1200(18) ?
    Zr1 O1 8_657 2.1200(18) ?
    Zr1 N1 7_567 2.393(2) ?
    Zr1 N1 2 2.393(2) ?
    Zr1 N1 8_657 2.393(2) ?
    Zr1 N1 . 2.393(2) ?
    O1 C1 . 1.294(3) ?
    O2 C1 . 1.218(3) ?
    C3 C2 . 1.381(4) ?
    C3 C4 . 1.384(4) ?
    C3 H3 . 0.93 ?
    N1 C6 . 1.340(3) ?
    N1 C2 . 1.349(3) ?
    C2 C1 . 1.511(4) ?
    C5 C4 . 1.384(4) ?
    C5 C6 . 1.386(4) ?
    C5 H5 . 0.93 ?
    C6 H6 . 0.93 ?
    C4 H4 . 0.93 ?
    O03 H03A . 0.941(19) ?
loop_
    _geom_angle_atom_site_label_1
    _geom_angle_atom_site_label_2
    _geom_angle_atom_site_label_3
    _geom_angle_site_symmetry_1
    _geom_angle_site_symmetry_3
    _geom_angle
    _geom_angle_publ_flag
    O1 Zr1 O1 7_567 . 96.47(3) ?
    O1 Zr1 O1 7_567 2 96.47(3) ?
    O1 Zr1 O1 . 2 140.77(10) ?
    O1 Zr1 O1 7_567 8_657 140.77(10) ?
    O1 Zr1 O1 . 8_657 96.47(3) ?
    O1 Zr1 O1 2 8_657 96.47(3) ?
    O1 Zr1 N1 7_567 7_567 69.79(7) ?
    O1 Zr1 N1 . 7_567 145.95(7) ?
    O1 Zr1 N1 2 7_567 73.05(7) ?
    O1 Zr1 N1 8_657 7_567 78.95(7) ?
    O1 Zr1 N1 7_567 2 145.95(7) ?
    O1 Zr1 N1 . 2 78.95(7) ?
    O1 Zr1 N1 2 2 69.79(7) ?
    O1 Zr1 N1 8_657 2 73.05(7) ?
    N1 Zr1 N1 7_567 2 129.78(7) ?
    O1 Zr1 N1 7_567 8_657 78.95(7) ?
    O1 Zr1 N1 . 8_657 73.05(7) ?
    O1 Zr1 N1 2 8_657 145.95(7) ?
    O1 Zr1 N1 8_657 8_657 69.79(7) ?
    N1 Zr1 N1 7_567 8_657 73.76(11) ?
    N1 Zr1 N1 2 8_657 129.78(7) ?
    O1 Zr1 N1 7_567 . 73.05(7) ?
    O1 Zr1 N1 . . 69.79(7) ?
    O1 Zr1 N1 2 . 78.95(7) ?
    O1 Zr1 N1 8_657 . 145.95(7) ?
    N1 Zr1 N1 7_567 . 129.78(7) ?
    N1 Zr1 N1 2 . 73.76(11) ?
    N1 Zr1 N1 8_657 . 129.78(7) ?
    C1 O1 Zr1 . . 126.61(15) ?
    C2 C3 C4 . . 118.7(2) ?
    C2 C3 H3 . . 120.7 ?
    C4 C3 H3 . . 120.7 ?
    C6 N1 C2 . . 118.2(2) ?
    C6 N1 Zr1 . . 126.65(17) ?
    C2 N1 Zr1 . . 114.94(16) ?
    N1 C2 C3 . . 122.8(2) ?
    N1 C2 C1 . . 113.9(2) ?
    C3 C2 C1 . . 123.3(2) ?
    C4 C5 C6 . . 119.3(2) ?
    C4 C5 H5 . . 120.4 ?
    C6 C5 H5 . . 120.4 ?
    N1 C6 C5 . . 122.1(2) ?
    N1 C6 H6 . . 118.9 ?
    C5 C6 H6 . . 118.9 ?
    C3 C4 C5 . . 118.9(2) ?
    C3 C4 H4 . . 120.6 ?
    C5 C4 H4 . . 120.6 ?
    O2 C1 O1 . . 124.4(2) ?
    O2 C1 C2 . . 121.4(2) ?
    O1 C1 C2 . . 114.2(2) ?
loop_
    _geom_hbond_atom_site_label_D
    _geom_hbond_atom_site_label_H
    _geom_hbond_atom_site_label_A
    _geom_hbond_site_symmetry_A
    _geom_hbond_distance_DH
    _geom_hbond_distance_HA
    _geom_hbond_distance_DA
    _geom_hbond_angle_DHA
    O03 H03A O2 7_577 0.941(19) 1.89(2) 2.829(3) 175(5)
