# Supplementary material for: Tetra­kis(picolinato-κ2 N,O)zirconium(IV) dihydrate
Source: Acta Crystallogr Sect E Struct Rep Online. 2011 Aug 17;67(Pt 9):m1240–1. doi: 10.1107/S1600536811031710 (PMC3200838; doi:10.1107/S1600536811031710)
Supplement: Supplementary file 2 [file e-67-m1240-Isup2.hkl]

#
# h,k,l, Fc-squared, Fo-squared, sigma(Fo-squared) and status flag
#
data_I
_shelx_title ' 11TMs1_0ma in P4(2)/n'
_shelx_refln_list_code          4
_shelx_F_calc_maximum      144.91
_exptl_crystal_F_000       624.00
_reflns_d_resolution_high  0.7455
 
loop_
 _symmetry_equiv_pos_as_xyz
 'x, y, z'
 '-x+1/2, -y+1/2, z'
 '-y, x+1/2, z+1/2'
 'y+1/2, -x, z+1/2'
 '-x, -y, -z'
 'x-1/2, y-1/2, -z'
 'y, -x-1/2, -z-1/2'
 '-y-1/2, x, -z-1/2'
 
_cell_length_a    11.0830
_cell_length_b    11.0830
_cell_length_c     9.5480
_cell_angle_alpha  90.000
_cell_angle_beta   90.000
_cell_angle_gamma  90.000
 
_shelx_F_squared_multiplier     1.000
 
loop_
 _refln_index_h
 _refln_index_k
 _refln_index_l
 _refln_F_squared_calc
 _refln_F_squared_meas
 _refln_F_squared_sigma
 _refln_observed_status
   1   1   0    12162.65    15874.62    419.00 o
   0   2   0     3772.11     2891.32     31.67 o
  -1   3   0     4547.83     6008.70    108.91 o
   1   3   0     4561.84     4407.53     81.95 o
   3   3   0       45.40      157.11      5.81 o
  -2   4   0     4404.17     3865.18     53.57 o
   0   4   0     8207.87     7036.67     79.63 o
   2   4   0     8049.81     7533.52    178.33 o
   4   4   0     4112.60     3950.81     86.59 o
  -3   5   0     1329.26     1555.18     34.16 o
  -1   5   0     7228.95     8102.97    111.53 o
   1   5   0      190.56      137.72      5.30 o
   3   5   0     1018.41     1281.88     35.69 o
   5   5   0     4870.83     5500.24    180.31 o
  -4   6   0     6652.95     6929.95    140.11 o
  -2   6   0    13244.77    13080.82    180.28 o
   0   6   0     1581.36     1317.82     20.50 o
   2   6   0     1249.06     1050.47     24.04 o
   4   6   0     4567.80     4489.60    142.83 o
   6   6   0       29.37       13.01      5.70 o
  -5   7   0     1600.75     1771.67     40.33 o
  -3   7   0      333.33      397.01     10.91 o
  -1   7   0     2999.50     3170.75     47.60 o
   1   7   0       61.51       98.49      5.22 o
   3   7   0     2979.50     2829.31     80.28 o
   5   7   0      649.60      692.55     23.24 o
   7   7   0      710.18      677.94     21.95 o
  -6   8   0     3180.37     3399.15     78.27 o
  -4   8   0     1940.89     1924.37     40.58 o
  -2   8   0     2911.88     2982.87     52.30 o
   0   8   0      102.47       96.62      5.61 o
   2   8   0     1648.88     1517.60     47.40 o
   4   8   0     5415.44     5421.65    139.13 o
   6   8   0      354.62      379.86     16.47 o
   8   8   0     1165.79     1266.55     36.55 o
  -7   9   0      731.38      671.02     25.61 o
  -5   9   0     3208.79     3132.55     87.06 o
  -3   9   0     1822.09     1843.50     41.74 o
  -1   9   0      454.18      535.25     14.04 o
   1   9   0     1087.76     1221.33     33.12 o
   3   9   0     1032.55     1039.16     30.17 o
   5   9   0     1075.26     1120.57     27.80 o
   7   9   0     1619.81     1594.89     44.66 o
   9   9   0     1138.23     1112.29     51.60 o
  -8  10   0      392.88      498.71     34.41 o
  -6  10   0     1399.18     1471.34     61.62 o
  -4  10   0      556.12      484.09     17.93 o
  -2  10   0     2203.16     2227.08     76.38 o
   0  10   0      931.56     1020.35     39.69 o
   2  10   0     2915.84     3036.23     74.10 o
   4  10   0     2350.98     2499.84     97.31 o
   6  10   0      916.94     1084.55     39.08 o
   8  10   0      700.82      713.45     33.05 o
  10  10   0      848.70      938.46     68.02 o
  -9  11   0      203.98      195.89     32.99 o
  -7  11   0      177.84      229.89     27.19 o
  -5  11   0      102.94       68.75      8.47 o
  -3  11   0      510.26      429.27     19.90 o
  -1  11   0       43.32       31.15     10.21 o
   1  11   0      746.90      694.71     22.62 o
   3  11   0     1713.38     1712.28     50.29 o
   5  11   0      609.23      688.02     24.27 o
   7  11   0       97.66       86.87     12.78 o
   9  11   0      123.77      115.62     32.05 o
  -8  12   0        0.55        1.67     16.33 o
  -6  12   0     1456.05     1609.82     75.81 o
  -4  12   0      118.01      123.43     14.44 o
  -2  12   0      272.85      303.48     23.96 o
   0  12   0     1400.23     1348.78     65.52 o
   2  12   0      617.73      565.64     25.12 o
   4  12   0      786.12      809.03     26.40 o
   6  12   0       82.59      158.25     20.28 o
   8  12   0      260.38      363.80     28.73 o
  -7  13   0      772.86      655.50     82.25 o
  -5  13   0     1066.53      982.03     41.32 o
  -3  13   0        0.65        1.94     11.15 o
  -1  13   0     1019.39     1018.86     42.92 o
   1  13   0     1151.14     1017.55     40.67 o
   3  13   0      557.11      530.10     39.85 o
   5  13   0       22.93        8.85      9.70 o
   7  13   0      579.49      674.14     85.48 o
  -4  14   0      434.59      438.01     35.31 o
  -2  14   0      130.23      196.14     20.94 o
   0  14   0     1402.02     1366.55     61.44 o
   2  14   0      544.75      638.18     37.23 o
   4  14   0      456.67      577.06     28.62 o
   0   1   1     8457.20     8786.88     75.70 o
   1   1   1     1460.09     1346.10     12.16 o
  -1   2   1     8596.17     8910.69     89.61 o
   0   2   1      986.83      906.37      9.17 o
   1   2   1     8933.16     9328.33    130.74 o
   2   2   1     5089.77     5361.71     68.57 o
  -2   3   1      587.55      562.65      9.09 o
  -1   3   1       21.81       47.98      1.86 o
   0   3   1     4896.02     4948.17     45.63 o
   1   3   1        1.91       -2.92      1.46 o
   2   3   1      181.52      244.84      5.80 o
   3   3   1      717.91      824.13     13.88 o
  -3   4   1     5527.01     5768.08     87.62 o
  -2   4   1      204.57      205.31      4.11 o
  -1   4   1     4984.95     5103.30     47.96 o
   0   4   1      838.12      927.93      9.07 o
   1   4   1       15.92       32.11      1.77 o
   2   4   1      703.41      733.43     12.13 o
   3   4   1     1557.36     1525.96     28.19 o
   4   4   1        5.63       10.52      2.70 o
  -4   5   1     3234.74     3456.25     64.94 o
  -3   5   1      555.88      580.77     10.69 o
  -2   5   1    10159.95    10622.65    110.97 o
  -1   5   1       74.31      112.04      2.86 o
   0   5   1     2189.32     2133.97     19.59 o
   1   5   1      234.46      231.23      4.04 o
   2   5   1      636.11      578.89      9.85 o
   3   5   1      443.93      509.10     10.71 o
   4   5   1     3878.99     4071.45     77.64 o
   5   5   1      231.27      259.60      7.45 o
  -5   6   1      228.35      261.62      7.51 o
  -4   6   1       31.14       41.38      3.92 o
  -3   6   1     3076.31     3209.89     40.02 o
  -2   6   1        1.23        7.49      2.37 o
  -1   6   1     3028.00     2955.65     29.65 o
   0   6   1     3576.09     3813.63     36.65 o
   1   6   1     3462.31     3382.97     39.99 o
   2   6   1       78.19       71.29      2.88 o
   3   6   1     2339.39     2350.93     45.51 o
   4   6   1       35.73       24.85      3.40 o
   5   6   1     1542.83     1600.07     38.46 o
   6   6   1      864.55      859.03     17.11 o
  -6   7   1      749.33      877.49     17.02 o
  -5   7   1        2.94       -1.09      3.38 o
  -4   7   1      717.86      764.99     12.19 o
  -3   7   1      266.94      279.07      6.71 o
  -2   7   1     1778.58     1747.38     20.78 o
  -1   7   1       62.44       67.15      3.29 o
   0   7   1      900.98      895.66     10.22 o
   1   7   1       54.61       46.53      2.99 o
   2   7   1     2981.73     2972.83     47.96 o
   3   7   1      280.17      320.23      9.19 o
   4   7   1     1964.21     1970.13     39.70 o
   5   7   1      357.55      395.06     12.67 o
   6   7   1     1230.55     1353.08     23.97 o
   7   7   1        5.39        3.39      4.33 o
  -7   8   1     1046.36     1113.05     22.86 o
  -6   8   1     1372.55     1390.30     24.10 o
  -5   8   1      727.39      801.53     14.57 o
  -4   8   1      556.73      575.55     11.16 o
  -3   8   1     3044.48     3065.68     36.64 o
  -2   8   1      822.08      805.39     12.21 o
  -1   8   1      371.38      415.98      8.13 o
   0   8   1      503.98      575.29      8.64 o
   1   8   1      795.03      782.22     11.00 o
   2   8   1       22.98       36.95      3.17 o
   3   8   1     2666.01     2568.31     43.51 o
   4   8   1       87.32      110.28      5.32 o
   5   8   1      853.38      874.27     22.92 o
   6   8   1     1036.56      986.39     23.12 o
   7   8   1     1080.92     1119.49     21.97 o
   8   8   1        9.30        0.72      5.01 o
  -8   9   1      699.77      712.53     21.30 o
  -7   9   1       21.20       11.06      5.99 o
  -6   9   1      505.93      558.83     16.95 o
  -5   9   1      342.24      332.13     10.05 o
  -4   9   1     2355.78     2320.41     32.86 o
  -3   9   1      105.83      102.77      5.19 o
  -2   9   1     1439.37     1532.85     21.69 o
  -1   9   1        1.38        4.05      3.44 o
   0   9   1      648.19      727.88     11.71 o
   1   9   1      350.84      359.01      7.92 o
   2   9   1     1054.36     1024.26     21.59 o
   3   9   1      162.83      160.76      6.19 o
   4   9   1     2700.71     2652.95     52.46 o
   5   9   1      146.32      141.66      6.10 o
   6   9   1      213.62      235.48     10.04 o
   7   9   1        3.14       -1.34      5.01 o
   8   9   1     1204.01     1182.05     26.79 o
   9   9   1      137.50      146.66     14.73 o
  -9  10   1      442.23      496.96     34.20 o
  -8  10   1        0.46       -1.29      8.51 o
  -7  10   1      383.31      423.48     21.92 o
  -6  10   1        0.08      -14.20      7.10 o
  -5  10   1     1698.41     1596.98     34.71 o
  -4  10   1       56.17       56.00      5.86 o
  -3  10   1      525.16      491.43     12.86 o
  -2  10   1      382.93      391.78     11.24 o
  -1  10   1      902.37      975.88     18.13 o
   0  10   1       24.67       16.18      4.40 o
   1  10   1      604.45      646.11     15.57 o
   2  10   1        4.49        6.48      5.31 o
   3  10   1     1919.52     2036.20     35.06 o
   4  10   1        6.32        8.94      4.79 o
   5  10   1      296.63      342.84     12.42 o
   6  10   1       32.64       27.60      5.41 o
   7  10   1     1056.52     1143.35     26.82 o
   8  10   1        6.03        3.39      6.20 o
   9  10   1      732.84      692.64     38.59 o
  10  10   1       27.28       43.48     14.98 o
  -9  11   1       74.05       65.99     13.60 o
  -8  11   1      234.37      299.05     21.99 o
  -7  11   1        5.84        7.69      9.68 o
  -6  11   1     1038.25     1060.22     35.02 o
  -5  11   1      365.78      367.18     12.66 o
  -4  11   1     1179.31     1103.92     24.41 o
  -3  11   1       56.11       53.81      7.34 o
  -2  11   1      300.36      288.40     13.17 o
  -1  11   1      101.18      100.78      8.09 o
   0  11   1     1145.92     1049.87     24.17 o
   1  11   1        1.21        3.96      5.62 o
   2  11   1     1019.26     1020.27     21.15 o
   3  11   1      101.31       78.16      7.80 o
   4  11   1      229.69      271.11     11.37 o
   5  11   1      248.80      281.25     10.53 o
   6  11   1      430.10      490.93     18.60 o
   7  11   1      564.50      573.66     19.47 o
   8  11   1      916.60     1048.81     29.91 o
   9  11   1      111.71      142.88     17.70 o
  -8  12   1        5.02       23.68     11.57 o
  -7  12   1      196.18      246.57     19.95 o
  -6  12   1        3.93       -1.35     10.04 o
  -5  12   1      786.88      742.90     19.02 o
  -4  12   1      578.78      585.76     17.11 o
  -3  12   1      696.26      732.80     20.53 o
  -2  12   1      119.88       92.24      9.71 o
  -1  12   1      727.88      689.52     20.81 o
   0  12   1      131.55      125.79      9.31 o
   1  12   1     1214.86     1120.31     26.60 o
   2  12   1       29.29       19.14      7.18 o
   3  12   1      722.63      733.97     19.70 o
   4  12   1        0.54       -5.70      6.60 o
   5  12   1       86.07      114.34      8.99 o
   6  12   1      933.34      963.42     34.68 o
   7  12   1      615.13      684.03     22.00 o
   8  12   1        0.15       -2.16      9.49 o
  -6  13   1      169.22      191.32     24.29 o
  -5  13   1       37.83       28.74      6.96 o
  -4  13   1      455.90      479.43     18.18 o
  -3  13   1        1.56       -1.12      8.76 o
  -2  13   1      491.70      520.27     20.98 o
  -1  13   1      112.74      120.53     11.77 o
   0  13   1      629.30      600.99     21.50 o
   1  13   1      511.29      523.36     19.35 o
   2  13   1     1473.58     1399.23     31.82 o
   3  13   1       16.76      -14.85      7.44 o
   4  13   1      494.24      563.25     18.72 o
   5  13   1        6.43       -5.33      7.05 o
   6  13   1      930.49      894.33     23.98 o
  -4  14   1      231.37      222.61     15.44 o
  -3  14   1      139.59      165.31     13.03 o
  -2  14   1       14.43        5.30      8.54 o
  -1  14   1      163.47      190.47     14.12 o
   0  14   1        5.77        7.45     10.41 o
   1  14   1      538.30      515.21     23.82 o
   2  14   1       10.31       10.10     10.18 o
   3  14   1      472.72      539.55     23.00 o
   4  14   1      256.21      251.82     15.64 o
   0   0   2     5039.12     4846.24     79.44 o
   1   1   2      845.95      973.83      9.13 o
  -1   2   2    15146.54    14376.59    125.63 o
   0   2   2     1859.37     1632.29     14.91 o
   2   2   2    20999.44    20482.75    184.19 o
  -2   3   2     5436.44     5015.80     46.39 o
  -1   3   2     1364.15     1503.45     14.46 o
   0   3   2        3.62       15.66      1.48 o
   1   3   2     2841.40     2914.77     31.11 o
   3   3   2     4750.67     5230.82     52.57 o
  -3   4   2      615.45      882.92     10.98 o
  -2   4   2    11844.86    11844.10    114.31 o
  -1   4   2      223.68      112.64      2.73 o
   0   4   2     3010.61     2770.68     28.26 o
   1   4   2       11.34       83.22      2.43 o
   2   4   2       82.36       44.05      2.43 o
   3   4   2      830.97      761.49     13.34 o
   4   4   2      712.46      656.39     12.65 o
  -4   5   2      377.39      345.26      7.96 o
  -3   5   2     3862.85     3996.74     43.94 o
  -2   5   2      317.46      281.20      4.99 o
  -1   5   2      964.56     1022.28     11.11 o
   0   5   2      148.62      125.30      3.37 o
   1   5   2     4289.01     4571.14     52.93 o
   2   5   2     1152.59     1055.62     17.92 o
   3   5   2      813.34      829.10     16.62 o
   4   5   2       11.40       14.47      2.72 o
   5   5   2        6.03       10.57      3.14 o
  -5   6   2       56.65       57.14      4.51 o
  -4   6   2     1309.98     1225.61     21.87 o
  -3   6   2       13.72        1.72      2.66 o
  -2   6   2     1033.00      910.88     11.35 o
  -1   6   2      425.08      408.91      6.37 o
   0   6   2     4366.10     4257.63     41.79 o
   1   6   2      181.13      235.13      4.42 o
   2   6   2     4664.94     4739.21     63.02 o
   3   6   2       65.48       46.33      3.34 o
   4   6   2     3739.02     3753.23     77.20 o
   5   6   2      453.86      400.78     10.23 o
   6   6   2     2169.99     2264.52     38.06 o
  -6   7   2       22.52       25.02      4.30 o
  -5   7   2      136.95      157.73      7.07 o
  -4   7   2       44.84       36.54      4.10 o
  -3   7   2     2063.25     2121.77     26.15 o
  -2   7   2       83.56      109.97      3.87 o
  -1   7   2     1615.41     1647.56     18.46 o
   0   7   2      915.93      806.09      9.88 o
   1   7   2     1950.90     2091.16     25.09 o
   2   7   2        3.22       -1.88      2.15 o
   3   7   2     4580.51     4592.12     80.52 o
   4   7   2      235.52      216.89      6.27 o
   5   7   2     1840.83     1904.14     36.99 o
   6   7   2      228.06      232.67      7.28 o
   7   7   2     2267.09     2335.90     38.62 o
  -7   8   2      137.04      121.72      6.61 o
  -6   8   2      166.62      210.72      7.69 o
  -5   8   2      279.26      292.71      8.93 o
  -4   8   2      402.64      427.72      9.87 o
  -3   8   2      207.71      176.34      5.68 o
  -2   8   2      477.24      513.90      8.58 o
  -1   8   2      411.27      347.71      6.50 o
   0   8   2     2781.29     2804.41     29.32 o
   1   8   2       10.61        5.89      2.87 o
   2   8   2     4362.52     4320.04     61.69 o
   3   8   2      338.14      353.92      8.19 o
   4   8   2      662.71      656.46     11.13 o
   5   8   2     1145.99     1079.18     22.60 o
   6   8   2     2983.53     3069.88     55.03 o
   7   8   2        1.91        7.39      3.98 o
   8   8   2     1089.73     1128.28     21.94 o
  -8   9   2      250.11      242.65     11.42 o
  -7   9   2      982.74     1003.01     23.23 o
  -6   9   2       55.52       38.46      5.37 o
  -5   9   2      160.52      155.40      7.19 o
  -4   9   2      688.53      711.08     13.74 o
  -3   9   2      373.95      370.62      9.14 o
  -2   9   2      445.02      415.01      9.26 o
  -1   9   2       30.16       33.91      3.73 o
   0   9   2       31.31       30.70      3.51 o
   1   9   2      788.86      809.30     12.42 o
   2   9   2      257.81      243.33      6.79 o
   3   9   2      585.84      595.67     13.29 o
   4   9   2      186.18      217.66      7.67 o
   5   9   2      242.30      247.03      9.48 o
   6   9   2      453.03      418.14     10.90 o
   7   9   2     1171.52     1129.53     22.00 o
   8   9   2        0.40        0.48      5.19 o
   9   9   2      671.71      605.27     20.48 o
  -9  10   2      173.54      149.44     17.13 o
  -8  10   2      819.12      882.71     27.59 o
  -7  10   2       79.88       51.83      8.70 o
  -6  10   2      506.89      539.86     15.36 o
  -5  10   2       94.66       74.99      6.02 o
  -4  10   2     4129.59     4141.71     62.44 o
  -3  10   2       16.57        5.89      4.90 o
  -2  10   2     1099.84     1067.46     20.10 o
  -1  10   2       95.07      107.34      6.57 o
   0  10   2      178.00      197.04      7.40 o
   1  10   2      124.80      117.09      5.95 o
   2  10   2      871.54      902.45     16.45 o
   3  10   2       54.02       34.24      4.97 o
   4  10   2      165.86      146.57      7.12 o
   5  10   2      111.09      123.28      6.84 o
   6  10   2      701.52      720.69     17.13 o
   7  10   2       17.36       20.01      7.08 o
   8  10   2     1282.31     1348.00     31.66 o
   9  10   2       12.53       13.68     10.00 o
  10  10   2      456.00      509.86     41.96 o
  -9  11   2      365.89      324.61     24.16 o
  -8  11   2       44.96       44.88     11.46 o
  -7  11   2      319.16      379.37     19.23 o
  -6  11   2        3.06        2.25      5.27 o
  -5  11   2     1154.58     1064.30     21.75 o
  -4  11   2        0.72        2.98      4.99 o
  -3  11   2     3371.63     3237.84     55.45 o
  -2  11   2      114.54      104.73      7.46 o
  -1  11   2     1284.61     1279.94     24.35 o
   0  11   2       41.04       32.89      5.79 o
   1  11   2     1400.82     1315.97     28.12 o
   2  11   2        1.73        6.74      5.12 o
   3  11   2       67.54       83.78      7.12 o
   4  11   2       14.44       -6.12      5.72 o
   5  11   2      189.51      226.92     11.23 o
   6  11   2       23.97        4.86      5.44 o
   7  11   2      460.88      462.79     18.84 o
   8  11   2       63.27       41.83     10.57 o
   9  11   2      877.11      965.98     48.77 o
  -8  12   2      760.33      896.46     41.26 o
  -7  12   2       33.70       20.78     10.86 o
  -6  12   2      117.06      126.09      8.95 o
  -5  12   2      127.94      135.53      7.95 o
  -4  12   2     1503.85     1483.34     30.77 o
  -3  12   2       62.70       69.04      7.71 o
  -2  12   2      975.83     1024.07     25.44 o
  -1  12   2      227.81      171.64      9.60 o
   0  12   2      933.00      955.01     21.16 o
   1  12   2       83.70       98.07      8.87 o
   2  12   2     1751.68     1757.57     44.57 o
   3  12   2        0.04        7.77      7.48 o
   4  12   2      760.84      858.49     26.72 o
   5  12   2       17.95       20.11      6.91 o
   6  12   2      823.39      831.94     23.06 o
   7  12   2       47.64       26.12      9.32 o
   8  12   2      816.88      923.88     34.20 o
  -6  13   2        1.45        0.30     11.40 o
  -5  13   2      400.43      395.72     16.50 o
  -4  13   2        0.43      -11.53      7.43 o
  -3  13   2      345.07      321.51     19.14 o
  -2  13   2       40.83       22.28      8.88 o
  -1  13   2      127.21      120.82     11.05 o
   0  13   2       18.45       35.71      9.38 o
   1  13   2      747.00      668.98     22.25 o
   2  13   2       22.62       18.80      8.47 o
   3  13   2      435.77      445.19     17.00 o
   4  13   2       55.19       39.24     10.21 o
   5  13   2      911.88      879.74     33.43 o
   6  13   2        0.01       -2.47      8.46 o
  -4  14   2      263.17      270.33     19.36 o
  -3  14   2       15.92       18.09      8.93 o
  -2  14   2      374.39      453.40     21.92 o
  -1  14   2        5.48        8.78      9.16 o
   0  14   2      239.77      274.44     18.38 o
   1  14   2       11.29       22.43     10.84 o
   2  14   2      513.42      549.32     23.00 o
   3  14   2      109.70       80.16     12.55 o
   4  14   2      377.46      443.36     24.64 o
   0   1   3     1519.04     1439.83     13.67 o
   1   1   3     1424.70     1367.05     13.85 o
  -1   2   3      880.20      779.62      8.52 o
   0   2   3        2.77        2.27      1.72 o
   1   2   3     2878.14     2736.40     26.03 o
   2   2   3     6077.68     6495.93     57.70 o
  -2   3   3     2646.53     2652.35     25.88 o
  -1   3   3     5603.91     6060.65     54.34 o
   0   3   3     2000.84     1944.66     18.08 o
   1   3   3      415.82      433.15      6.39 o
   2   3   3     7022.58     6859.93     63.58 o
   3   3   3     2257.48     2249.62     22.38 o
  -3   4   3     1428.01     1316.36     15.82 o
  -2   4   3      119.16      148.95      3.81 o
  -1   4   3     2393.94     2555.92     26.22 o
   0   4   3      880.60      916.99     13.50 o
   1   4   3     3473.03     3620.48     34.81 o
   2   4   3      759.83      859.15      9.79 o
   3   4   3     4806.08     5020.40     58.84 o
   4   4   3     5538.38     5846.42     82.73 o
  -4   5   3      162.58      139.19      4.72 o
  -3   5   3      426.10      470.46      8.12 o
  -2   5   3     2005.29     1887.47     20.26 o
  -1   5   3      451.16      383.96      6.01 o
   0   5   3     2443.07     2453.59     25.66 o
   1   5   3      801.80      845.68      9.81 o
   2   5   3     3986.21     4083.40     56.89 o
   3   5   3      587.31      618.01     11.76 o
   4   5   3      950.41     1022.98     13.84 o
   5   5   3      253.86      245.13      6.39 o
  -5   6   3     1226.48     1264.89     19.52 o
  -4   6   3        0.83        4.91      2.85 o
  -3   6   3     1690.26     1668.77     20.28 o
  -2   6   3      130.64      147.95      4.25 o
  -1   6   3     2854.36     2901.05     30.40 o
   0   6   3       30.67       34.28      2.78 o
   1   6   3     1964.97     1953.90     21.87 o
   2   6   3      469.90      467.10      7.33 o
   3   6   3     2569.04     2655.12     46.49 o
   4   6   3       26.96       32.81      3.34 o
   5   6   3     1048.69     1100.85     19.34 o
   6   6   3       20.22       26.19      3.68 o
  -6   7   3      441.10      451.97     10.05 o
  -5   7   3       71.67       69.61      5.00 o
  -4   7   3     1545.73     1550.47     20.70 o
  -3   7   3      563.83      519.95      9.51 o
  -2   7   3     1570.01     1622.42     19.52 o
  -1   7   3      101.64      104.98      4.06 o
   0   7   3     2648.58     2689.09     28.91 o
   1   7   3       59.93       65.42      3.34 o
   2   7   3     3560.70     3494.50     48.02 o
   3   7   3       25.92       29.01      2.88 o
   4   7   3     1452.82     1474.24     29.57 o
   5   7   3       14.96       11.00      3.80 o
   6   7   3     1330.80     1366.22     23.55 o
   7   7   3      141.50      149.88      7.09 o
  -7   8   3      464.09      464.74     12.61 o
  -6   8   3        1.55       -0.37      4.49 o
  -5   8   3      305.98      329.68      9.05 o
  -4   8   3     1160.66     1025.60     16.26 o
  -3   8   3      368.65      361.88      8.13 o
  -2   8   3      253.32      275.25      6.38 o
  -1   8   3      520.99      573.33      9.68 o
   0   8   3       23.20       26.92      3.29 o
   1   8   3     2303.89     2285.55     30.07 o
   2   8   3      472.01      459.27      7.99 o
   3   8   3     1280.72     1343.87     22.94 o
   4   8   3       11.76       11.94      3.44 o
   5   8   3     1922.92     1925.04     35.04 o
   6   8   3      210.77      244.08      8.09 o
   7   8   3      751.86      736.77     16.33 o
   8   8   3        1.21       -2.00      5.01 o
  -8   9   3     2226.13     2298.11     41.05 o
  -7   9   3      248.96      199.87     10.97 o
  -6   9   3      613.58      636.46     15.24 o
  -5   9   3      195.07      218.94      8.46 o
  -4   9   3      676.92      629.17     13.36 o
  -3   9   3       25.63        7.24      4.27 o
  -2   9   3      271.48      261.80      8.82 o
  -1   9   3      183.75      208.35      7.22 o
   0   9   3      438.20      457.22      9.94 o
   1   9   3        9.62       22.14      4.23 o
   2   9   3      554.61      562.06     10.98 o
   3   9   3        4.41        7.58      3.58 o
   4   9   3      195.17      246.14      7.47 o
   5   9   3        3.15       -5.71      3.87 o
   6   9   3     1670.23     1717.21     39.76 o
   7   9   3       25.19       15.11      5.29 o
   8   9   3     1174.89     1172.31     29.80 o
   9   9   3       99.28      111.53     10.41 o
  -9  10   3     1031.50     1073.28     39.85 o
  -8  10   3       19.04        7.90      8.48 o
  -7  10   3     1052.04     1034.23     24.61 o
  -6  10   3      288.54      232.64     10.28 o
  -5  10   3      912.41      896.21     18.47 o
  -4  10   3      185.00      178.14      8.00 o
  -3  10   3     2053.13     1929.22     31.99 o
  -2  10   3     1167.72     1075.95     21.11 o
  -1  10   3     1030.92     1003.57     18.02 o
   0  10   3       50.38       51.17      5.31 o
   1  10   3      704.90      662.66     13.56 o
   2  10   3      677.04      600.05     12.57 o
   3  10   3        0.85        5.36      4.24 o
   4  10   3        0.04        0.19      4.42 o
   5  10   3      772.03      806.52     18.63 o
   6  10   3      205.56      209.77      8.75 o
   7  10   3      389.98      393.70     13.22 o
   8  10   3       16.56        7.01      7.58 o
   9  10   3      684.93      695.60     29.04 o
  10  10   3      200.97      172.29     19.74 o
  -9  11   3      127.27      105.63     20.01 o
  -8  11   3      247.83      236.36     21.28 o
  -7  11   3        0.53       -1.37      5.95 o
  -6  11   3      353.88      360.28     14.89 o
  -5  11   3      130.02      101.60      6.93 o
  -4  11   3     1133.92     1112.05     22.69 o
  -3  11   3      215.88      198.81      9.84 o
  -2  11   3     2104.11     2128.57     38.96 o
  -1  11   3       76.82       47.42      6.04 o
   0  11   3     1090.17     1087.68     20.89 o
   1  11   3        5.93        8.68      5.38 o
   2  11   3      957.76      957.54     19.60 o
   3  11   3      439.58      413.80     12.99 o
   4  11   3      386.84      394.00     15.68 o
   5  11   3        8.59        8.45      5.30 o
   6  11   3      508.53      531.32     14.32 o
   7  11   3       14.50        2.72      5.97 o
   8  11   3      303.56      328.68     16.99 o
   9  11   3        0.00        9.23     12.25 o
  -7  12   3      137.48      111.10      9.83 o
  -6  12   3       40.00       24.07      7.32 o
  -5  12   3      428.22      435.32     16.61 o
  -4  12   3       34.90       29.43      7.34 o
  -3  12   3      736.38      752.01     20.19 o
  -2  12   3       41.97       55.79      7.70 o
  -1  12   3      553.65      574.88     17.15 o
   0  12   3        4.16        4.76      5.92 o
   1  12   3     1108.37     1093.78     24.22 o
   2  12   3       25.34       18.89      7.68 o
   3  12   3      537.54      555.28     17.25 o
   4  12   3       70.49       70.19      8.30 o
   5  12   3      869.28      831.11     28.70 o
   6  12   3        0.96       -5.44      7.57 o
   7  12   3      421.49      435.90     19.71 o
  -6  13   3      387.62      349.50     20.86 o
  -5  13   3      205.11      167.88     10.82 o
  -4  13   3      469.14      446.99     16.83 o
  -3  13   3        0.19       -2.35      7.23 o
  -2  13   3      412.16      442.90     17.13 o
  -1  13   3       65.26       64.95      8.92 o
   0  13   3      551.07      557.32     18.75 o
   1  13   3       56.96       59.91      9.83 o
   2  13   3      206.19      212.40     14.27 o
   3  13   3      112.60       97.36     12.44 o
   4  13   3      412.35      462.10     18.53 o
   5  13   3       69.11       62.77      9.61 o
   6  13   3      268.65      244.05     28.93 o
  -3  14   3      478.94      494.75     23.01 o
  -2  14   3       24.54       24.65      8.80 o
  -1  14   3      586.11      554.85     21.80 o
   0  14   3        4.79        1.64     10.93 o
   1  14   3      551.96      572.18     24.64 o
   2  14   3        9.13        3.21     10.50 o
   3  14   3       94.43       79.66     15.04 o
   0   0   4     4366.19     4475.80     88.05 o
   0   1   4      291.82      207.52      4.23 o
   1   1   4     5474.64     5050.11     48.90 o
  -1   2   4     2472.02     2420.70     24.74 o
   0   2   4     3157.44     3539.65     34.10 o
   1   2   4       17.25       45.52      2.80 o
   2   2   4      271.55      337.96      5.83 o
  -2   3   4     2588.27     3078.94     30.32 o
  -1   3   4     4567.87     3991.12     41.15 o
   0   3   4      121.37      227.06      4.62 o
   1   3   4     3196.97     2966.14     29.42 o
   2   3   4      126.91      101.95      3.32 o
   3   3   4      653.73      512.36      8.07 o
  -3   4   4     2897.51     2939.21     33.26 o
  -2   4   4        1.20        4.29      2.47 o
  -1   4   4      371.44      338.95      5.79 o
   0   4   4     1061.41     1216.91     13.57 o
   1   4   4     1333.36     1294.69     14.95 o
   2   4   4     2351.47     2435.64     24.90 o
   3   4   4      476.77      440.15      7.39 o
   4   4   4     3583.62     3716.82     41.08 o
  -4   5   4      290.74      251.32      6.77 o
  -3   5   4     3284.26     3241.86     35.55 o
  -2   5   4       86.13      133.80      4.27 o
  -1   5   4     1299.96     1239.92     14.13 o
   0   5   4      425.45      396.66      6.75 o
   1   5   4     4080.05     3840.54     37.42 o
   2   5   4      161.87      115.64      3.85 o
   3   5   4     2111.08     2080.44     30.68 o
   4   5   4      959.14     1005.54     16.44 o
   5   5   4     4303.10     4361.09     56.03 o
  -5   6   4      304.97      332.18      8.02 o
  -4   6   4     1224.73     1323.95     18.76 o
  -3   6   4      313.85      309.95      7.17 o
  -2   6   4     1559.20     1648.21     18.92 o
  -1   6   4      134.33      151.44      4.28 o
   0   6   4     1564.14     1716.55     19.28 o
   1   6   4      165.71      189.45      4.84 o
   2   6   4     1775.82     1782.90     22.69 o
   3   6   4       49.32       40.97      3.53 o
   4   6   4      568.29      594.79     11.55 o
   5   6   4      678.90      631.44     11.36 o
   6   6   4      181.36      197.83      6.52 o
  -6   7   4       64.28       50.87      5.09 o
  -5   7   4      779.07      806.66     12.84 o
  -4   7   4       54.36       37.39      3.96 o
  -3   7   4      938.03      872.25     12.77 o
  -2   7   4      308.14      298.46      6.28 o
  -1   7   4      960.01     1001.75     13.19 o
   0   7   4      607.58      543.13      8.99 o
   1   7   4     2119.31     2088.39     24.20 o
   2   7   4      250.59      239.16      5.76 o
   3   7   4      270.27      270.80      7.30 o
   4   7   4        1.01        3.70      3.26 o
   5   7   4      894.51      924.67     16.04 o
   6   7   4       33.76       37.27      4.89 o
   7   7   4      927.65      905.01     16.84 o
  -7   8   4        2.31        6.19      4.84 o
  -6   8   4     1478.55     1437.24     25.36 o
  -5   8   4       86.44       81.60      5.92 o
  -4   8   4     1487.44     1388.37     21.27 o
  -3   8   4      887.51      823.96     14.54 o
  -2   8   4     2298.21     2217.24     28.02 o
  -1   8   4      122.27      121.34      5.12 o
   0   8   4      252.53      280.63      6.75 o
   1   8   4      100.06      102.12      4.75 o
   2   8   4        3.51        4.16      3.24 o
   3   8   4      332.20      320.32      8.84 o
   4   8   4     1485.46     1541.45     23.80 o
   5   8   4       17.73        4.36      4.08 o
   6   8   4      175.63      186.93      7.91 o
   7   8   4        7.11       -4.38      5.00 o
   8   8   4      723.76      686.49     17.19 o
  -8   9   4        0.86       -6.09      5.50 o
  -7   9   4      452.30      456.46     13.81 o
  -6   9   4      127.26      104.96      6.69 o
  -5   9   4     1588.65     1512.66     26.51 o
  -4   9   4      164.24      149.87      7.68 o
  -3   9   4     2178.67     2060.64     33.10 o
  -2   9   4       23.35       20.18      4.28 o
  -1   9   4     2621.04     2552.55     36.60 o
   0   9   4      208.42      212.28      8.07 o
   1   9   4      764.25      755.69     14.68 o
   2   9   4      170.56      132.20      6.27 o
   3   9   4     1865.51     1886.20     32.37 o
   4   9   4        0.04        2.11      3.70 o
   5   9   4     1125.03     1156.25     23.53 o
   6   9   4       13.77       11.64      4.92 o
   7   9   4      528.81      584.39     14.62 o
   8   9   4       88.72       80.99      7.63 o
   9   9   4      339.90      361.69     14.12 o
  -9  10   4       26.68       19.09      7.14 o
  -8  10   4      409.36      403.21     18.04 o
  -7  10   4       13.41       17.78      6.79 o
  -6  10   4      707.95      685.41     15.96 o
  -5  10   4       13.01        1.27      4.90 o
  -4  10   4       50.69       36.14      5.74 o
  -3  10   4       14.45       24.66      5.81 o
  -2  10   4      158.52      184.75      8.02 o
  -1  10   4       96.12       76.96      6.14 o
   0  10   4     2178.22     2095.01     32.37 o
   1  10   4      200.83      209.32      8.52 o
   2  10   4      570.64      566.09     13.51 o
   3  10   4       59.70       57.21      5.64 o
   4  10   4     4039.34     3859.50     91.50 o
   5  10   4      130.04      154.80      7.77 o
   6  10   4      324.46      337.06     10.99 o
   7  10   4        8.57        1.78      6.08 o
   8  10   4      262.31      259.13     11.70 o
   9  10   4       15.40       16.89      7.27 o
  -8  11   4        7.53        5.07      6.76 o
  -7  11   4      801.25      826.42     23.72 o
  -6  11   4        2.56        6.21      6.24 o
  -5  11   4      657.24      656.98     17.27 o
  -4  11   4       66.40       42.36      6.95 o
  -3  11   4        1.76       -8.43      5.65 o
  -2  11   4      789.39      761.02     18.93 o
  -1  11   4      639.70      649.35     15.53 o
   0  11   4       60.05       55.12      6.14 o
   1  11   4      389.22      396.37     12.88 o
   2  11   4        1.05        4.57      5.17 o
   3  11   4     1125.72     1102.75     26.96 o
   4  11   4       75.43      104.55      8.61 o
   5  11   4      835.11      805.51     26.32 o
   6  11   4        9.87       -2.50      5.75 o
   7  11   4      627.82      662.87     18.89 o
   8  11   4        2.55        2.03      6.96 o
  -7  12   4        6.34        8.64      7.69 o
  -6  12   4      321.71      245.50     13.18 o
  -5  12   4      327.61      301.63     13.60 o
  -4  12   4      437.04      421.95     18.87 o
  -3  12   4        0.13        5.59      6.93 o
  -2  12   4      401.05      400.72     15.28 o
  -1  12   4      125.94       94.15      9.15 o
   0  12   4     1217.46     1194.83     25.88 o
   1  12   4       37.46       34.54      6.66 o
   2  12   4        4.00       10.62      7.20 o
   3  12   4       91.50       63.38      8.97 o
   4  12   4      182.17      172.47     11.20 o
   5  12   4       31.23       23.98      7.96 o
   6  12   4      377.75      335.33     13.71 o
   7  12   4        2.40       -3.52      8.75 o
  -5  13   4      297.35      279.97     17.74 o
  -4  13   4      109.77       63.23      9.08 o
  -3  13   4      600.54      573.84     19.27 o
  -2  13   4       17.76       16.72      8.11 o
  -1  13   4     1236.07     1197.08     29.27 o
   0  13   4       98.83       53.91      8.72 o
   1  13   4      407.92      482.69     21.23 o
   2  13   4        0.29       -3.82      8.86 o
   3  13   4      529.11      572.26     20.27 o
   4  13   4       27.93       15.72      9.30 o
   5  13   4      370.61      414.37     20.93 o
  -1  14   4      191.07      221.41     29.68 o
   0  14   4      278.31      270.30     19.13 o
   1  14   4      232.05      225.28     32.22 o
   0   1   5     5760.27     5742.08     61.09 o
   1   1   5      248.61      246.03      5.47 o
  -1   2   5     1528.32     1486.64     17.90 o
   0   2   5      406.13      454.77      7.54 o
   1   2   5      426.63      407.79      6.97 o
   2   2   5      229.67      244.30      5.84 o
  -2   3   5     2584.40     2551.39     29.38 o
  -1   3   5      101.21       93.84      3.74 o
   0   3   5     2471.44     2411.54     25.97 o
   1   3   5      468.27      449.10      7.30 o
   2   3   5     3112.32     3124.59     34.57 o
   3   3   5      461.89      446.62      7.72 o
  -3   4   5      506.45      492.31      8.80 o
  -2   4   5      134.08      139.69      4.37 o
  -1   4   5     2932.60     2817.01     30.69 o
   0   4   5      104.67      119.68      4.04 o
   1   4   5     2261.65     2235.56     23.91 o
   2   4   5       45.20       35.35      2.86 o
   3   4   5     1759.87     1651.98     19.23 o
   4   4   5      585.76      650.32     10.39 o
  -4   5   5     1975.67     2098.12     27.52 o
  -3   5   5       13.25       15.98      3.60 o
  -2   5   5      621.87      625.02      9.86 o
  -1   5   5      513.72      525.61      8.64 o
   0   5   5      785.54      792.48     10.97 o
   1   5   5       86.18       95.99      4.09 o
   2   5   5      653.83      635.69      9.90 o
   3   5   5      137.68      110.21      4.64 o
   4   5   5     1112.62     1103.05     17.00 o
   5   5   5        5.42        6.47      3.80 o
  -5   6   5     3523.07     3549.08     47.32 o
  -4   6   5       10.69        7.55      3.81 o
  -3   6   5      858.09      935.69     13.78 o
  -2   6   5       35.79       43.47      3.96 o
  -1   6   5     1325.93     1326.63     17.41 o
   0   6   5     4010.51     3655.60     39.19 o
   1   6   5       56.13       77.01      3.85 o
   2   6   5      691.15      704.31     10.16 o
   3   6   5      240.51      206.92      6.05 o
   4   6   5       18.87       14.73      3.64 o
   5   6   5     1627.38     1694.07     23.97 o
   6   6   5      382.35      361.24      9.71 o
  -6   7   5     1649.25     1531.90     25.30 o
  -5   7   5       64.65       56.67      5.13 o
  -4   7   5     1795.86     1740.54     24.77 o
  -3   7   5      307.76      294.90      7.91 o
  -2   7   5     1263.93     1290.74     17.86 o
  -1   7   5     1046.21     1081.75     15.09 o
   0   7   5      678.05      736.07     11.97 o
   1   7   5      737.23      701.49     11.04 o
   2   7   5      132.74      160.27      5.43 o
   3   7   5       33.95       47.64      4.46 o
   4   7   5     1018.99     1081.48     16.83 o
   5   7   5        0.01        0.07      3.84 o
   6   7   5      248.22      257.61      8.77 o
   7   7   5       20.55       20.67      5.27 o
  -7   8   5      515.49      500.38     14.62 o
  -6   8   5       30.09       12.96      4.99 o
  -5   8   5     2936.79     2758.91     41.77 o
  -4   8   5       26.63       25.65      4.81 o
  -3   8   5      730.42      698.07     13.79 o
  -2   8   5      753.74      690.75     13.27 o
  -1   8   5     2359.91     2251.80     35.10 o
   0   8   5      124.10      136.43      6.94 o
   1   8   5     1103.17     1102.61     19.13 o
   2   8   5      212.43      186.41      6.88 o
   3   8   5      651.70      685.62     14.37 o
   4   8   5      181.30      183.51      7.07 o
   5   8   5      581.48      598.85     12.94 o
   6   8   5      612.94      553.46     14.28 o
   7   8   5      296.38      308.17     10.82 o
   8   8   5      111.45      101.34      8.29 o
  -8   9   5       20.61       18.17      7.65 o
  -7   9   5       37.35       24.68      6.24 o
  -6   9   5     1166.96     1111.20     22.46 o
  -5   9   5       23.65       12.53      5.62 o
  -4   9   5      432.42      450.59     13.71 o
  -3   9   5       82.31       77.78      5.86 o
  -2   9   5     1583.65     1553.81     25.16 o
  -1   9   5       85.20       89.59      6.33 o
   0   9   5     1976.83     1868.91     29.56 o
   1   9   5      862.39      827.54     17.21 o
   2   9   5     1734.97     1668.63     29.25 o
   3   9   5      137.99      119.51      6.64 o
   4   9   5      628.75      647.16     15.25 o
   5   9   5       15.95        6.55      5.11 o
   6   9   5      670.65      669.07     17.03 o
   7   9   5       27.50        7.13      6.14 o
   8   9   5       95.51      114.68      9.23 o
   9   9   5       40.29       24.54      8.89 o
  -9  10   5      144.59      126.22     14.49 o
  -8  10   5       21.39       10.13      8.84 o
  -7  10   5      284.87      259.22     11.04 o
  -6  10   5       34.10       16.85      5.95 o
  -5  10   5      117.46      133.61      8.74 o
  -4  10   5        7.51       -1.37      5.34 o
  -3  10   5      513.42      543.18     16.44 o
  -2  10   5       88.98      113.28      7.29 o
  -1  10   5      559.80      558.16     13.94 o
   0  10   5        0.46       -6.60      4.75 o
   1  10   5     1483.97     1428.78     25.01 o
   2  10   5        4.31        5.19      5.10 o
   3  10   5     1571.00     1504.62     26.87 o
   4  10   5      139.00      139.08      8.53 o
   5  10   5      976.06      922.68     26.89 o
   6  10   5       25.43       14.16      6.12 o
   7  10   5      460.64      449.96     15.60 o
   8  10   5      114.79       92.52     10.36 o
   9  10   5       85.84       85.91     14.35 o
  -7  11   5       48.14       30.69      8.10 o
  -6  11   5      540.75      533.73     20.52 o
  -5  11   5       22.23       23.85      8.34 o
  -4  11   5       41.44       45.59      7.55 o
  -3  11   5       30.43       19.05      6.92 o
  -2  11   5      379.98      398.37     14.23 o
  -1  11   5      185.89      152.25      8.01 o
   0  11   5       60.11       61.77      6.61 o
   1  11   5       72.82       61.94      6.67 o
   2  11   5      663.27      680.40     16.24 o
   3  11   5       44.24       38.30      7.97 o
   4  11   5     1541.70     1454.18     32.03 o
   5  11   5        0.13       -2.00      6.93 o
   6  11   5      578.92      541.72     17.19 o
   7  11   5       30.45       11.72      7.55 o
   8  11   5      222.76      259.91     44.98 o
  -6  12   5      119.99      108.06     10.01 o
  -5  12   5      372.00      377.81     15.63 o
  -4  12   5        3.31       10.48      7.52 o
  -3  12   5      262.12      257.77     13.36 o
  -2  12   5      178.75      170.33     11.01 o
  -1  12   5      198.16      197.08     11.15 o
   0  12   5       39.61       31.33      7.14 o
   1  12   5       99.73      131.43      8.83 o
   2  12   5       44.80       32.34      8.39 o
   3  12   5      897.04      933.15     24.13 o
   4  12   5       70.38       54.89      9.61 o
   5  12   5      442.16      402.27     16.16 o
   6  12   5       26.31       18.95      8.47 o
  -4  13   5      223.82      230.84     33.05 o
  -3  13   5        9.07       10.74      8.41 o
  -2  13   5      313.68      282.69     14.69 o
  -1  13   5      122.87      124.01     11.01 o
   0  13   5      360.01      352.82     16.66 o
   1  13   5      204.77      216.29     14.31 o
   2  13   5      361.50      474.43     20.89 o
   3  13   5       99.26       79.92     10.57 o
   4  13   5      404.34      425.65     64.36 o
   0   0   6     1422.61     1423.02     44.07 o
   0   1   6      102.02       88.33      4.77 o
   1   1   6     1639.66     1397.71     19.30 o
  -1   2   6        9.95       14.57      3.52 o
   0   2   6     1569.93     1666.56     20.44 o
   1   2   6       98.26      144.11      5.24 o
   2   2   6     2022.97     2101.05     24.73 o
  -2   3   6        0.81        6.09      3.16 o
  -1   3   6     1834.69     1704.12     20.55 o
   0   3   6       22.12       22.35      3.53 o
   1   3   6     4956.00     4812.43     51.36 o
   2   3   6      171.70      145.25      4.99 o
   3   3   6     2961.89     2866.27     32.65 o
  -3   4   6      147.99      165.35      5.85 o
  -2   4   6     1232.01     1262.40     16.16 o
  -1   4   6       88.71       80.72      4.63 o
   0   4   6     1450.54     1520.55     18.51 o
   1   4   6      143.21      126.98      4.92 o
   2   4   6      658.53      701.90     10.94 o
   3   4   6      102.47       76.45      4.30 o
   4   4   6      865.15      932.96     14.08 o
  -4   5   6      219.64      188.26      6.98 o
  -3   5   6      600.42      638.81     11.80 o
  -2   5   6      168.23      203.00      6.44 o
  -1   5   6     1554.30     1498.21     17.79 o
   0   5   6      202.61      163.32      5.32 o
   1   5   6      782.41      702.72     11.02 o
   2   5   6        0.21        2.14      3.18 o
   3   5   6     2274.62     2206.83     28.16 o
   4   5   6      261.63      221.33      7.19 o
   5   5   6      640.34      650.59     13.05 o
  -5   6   6      416.56      463.44     11.55 o
  -4   6   6      263.41      261.75      8.25 o
  -3   6   6      205.87      212.44      7.45 o
  -2   6   6       77.26      105.38      5.83 o
  -1   6   6       20.96       27.86      4.17 o
   0   6   6      238.18      236.08      7.52 o
   1   6   6       26.89       19.08      3.78 o
   2   6   6       87.75       84.58      4.99 o
   3   6   6      112.61      119.80      5.81 o
   4   6   6      244.26      257.14      8.06 o
   5   6   6      150.15      143.66      7.03 o
   6   6   6     3488.06     3267.21     47.27 o
  -6   7   6       30.38       27.79      5.75 o
  -5   7   6     2970.14     2844.13     43.03 o
  -4   7   6       62.91       54.93      6.00 o
  -3   7   6     1530.55     1521.01     25.18 o
  -2   7   6      154.60      141.39      7.43 o
  -1   7   6     1280.92     1254.50     24.39 o
   0   7   6      792.45      756.29     14.98 o
   1   7   6     1238.13     1253.27     20.87 o
   2   7   6      177.57      185.25      7.23 o
   3   7   6      398.05      479.45     10.62 o
   4   7   6        9.84        8.95      4.38 o
   5   7   6      818.64      866.21     18.67 o
   6   7   6      418.41      385.75     11.34 o
   7   7   6     1977.70     1956.21     34.73 o
  -7   8   6      290.26      230.53     10.88 o
  -6   8   6      416.60      371.78     12.60 o
  -5   8   6       95.57       68.47      6.94 o
  -4   8   6      844.22      822.31     17.20 o
  -3   8   6        0.40       -3.93      4.34 o
  -2   8   6      638.41      593.08     13.36 o
  -1   8   6      165.34      180.69      7.96 o
   0   8   6     1971.53     1857.61     29.55 o
   1   8   6       95.47       87.76      6.22 o
   2   8   6     1499.85     1468.93     26.78 o
   3   8   6        5.75        3.39      4.50 o
   4   8   6       46.54       52.61      6.23 o
   5   8   6       66.34       56.76      6.11 o
   6   8   6      569.17      534.41     14.19 o
   7   8   6        7.04        6.84      6.08 o
   8   8   6       76.80       80.14      8.41 o
  -8   9   6        3.02       -1.22      6.65 o
  -7   9   6      412.85      461.07     15.51 o
  -6   9   6      109.60       56.13      7.77 o
  -5   9   6      251.90      303.72     14.88 o
  -4   9   6        0.00        6.17      5.29 o
  -3   9   6      397.58      462.26     12.65 o
  -2   9   6        7.90        3.29      4.62 o
  -1   9   6     1668.37     1643.44     28.46 o
   0   9   6        2.02        5.16      5.20 o
   1   9   6     1339.94     1285.63     24.05 o
   2   9   6        3.09        6.87      4.84 o
   3   9   6     1064.14     1154.28     26.18 o
   4   9   6       19.36       15.23      5.03 o
   5   9   6      740.41      822.67     20.13 o
   6   9   6       22.23       19.94      6.71 o
   7   9   6      111.15      147.26     10.50 o
   8   9   6        1.23       -5.88      7.27 o
   9   9   6      106.35      135.69     13.01 o
  -8  10   6      134.52       62.70     11.38 o
  -7  10   6        0.05        3.36      6.87 o
  -6  10   6      304.27      239.39     11.90 o
  -5  10   6        5.35        3.36      6.14 o
  -4  10   6      203.25      191.93     10.45 o
  -3  10   6       38.02       37.86      6.63 o
  -2  10   6      618.26      593.25     14.80 o
  -1  10   6        7.90        7.54      5.46 o
   0  10   6      426.13      360.46     15.92 o
   1  10   6       17.26        8.21      5.76 o
   2  10   6      492.41      452.53     14.88 o
   3  10   6       10.13        9.85      6.06 o
   4  10   6      270.31      216.41     11.03 o
   5  10   6      221.81      254.92     11.54 o
   6  10   6      544.88      461.00     17.06 o
   7  10   6       25.88       15.01      8.10 o
   8  10   6      228.08      234.87     16.74 o
  -7  11   6      527.24      562.38     35.54 o
  -6  11   6       35.74       24.76      7.64 o
  -5  11   6      513.62      599.50     19.02 o
  -4  11   6       54.95       59.37      8.30 o
  -3  11   6      347.53      403.43     22.85 o
  -2  11   6        7.48        8.43      6.90 o
  -1  11   6      691.61      734.08     19.33 o
   0  11   6      138.71      135.31      8.91 o
   1  11   6      468.40      531.22     15.02 o
   2  11   6      151.05      155.74      9.52 o
   3  11   6      724.22      782.24     21.16 o
   4  11   6        3.13        4.65      8.27 o
   5  11   6      566.60      506.19     19.60 o
   6  11   6       29.47       38.55      9.06 o
   7  11   6      774.14      814.28    104.86 o
  -5  12   6       72.78       62.55     10.47 o
  -4  12   6      203.13      189.99     12.03 o
  -3  12   6       50.15       35.05      8.84 o
  -2  12   6      494.26      445.30     17.83 o
  -1  12   6        0.91        2.26      8.32 o
   0  12   6       25.38       24.58      8.12 o
   1  12   6       71.28       76.65      8.35 o
   2  12   6     1022.93     1086.45     25.20 o
   3  12   6      108.22      100.71     10.74 o
   4  12   6      431.31      371.57     16.38 o
   5  12   6        1.08       -0.23     12.27 o
  -1  13   6       95.89      165.86     30.02 o
   0  13   6      191.22      216.38     16.93 o
   1  13   6      147.66      228.81     27.93 o
   0   1   7        2.40       -1.16      3.84 o
   1   1   7       56.81       50.47      4.63 o
  -1   2   7     1249.52     1223.02     18.17 o
   0   2   7       11.54       14.89      3.97 o
   1   2   7     2649.85     2634.29     32.24 o
   2   2   7      142.80      143.90      5.87 o
  -2   3   7     1862.71     1910.43     24.85 o
  -1   3   7        0.16        1.97      3.59 o
   0   3   7      751.84      722.55     12.12 o
   1   3   7       13.23       15.05      3.80 o
   2   3   7     2271.41     2246.96     27.79 o
   3   3   7      203.17      185.34      6.69 o
  -3   4   7     1377.24     1420.17     21.03 o
  -2   4   7     1202.94     1135.30     18.08 o
  -1   4   7      115.25      139.93      5.98 o
   0   4   7       17.09       21.44      4.13 o
   1   4   7     3668.99     3426.63     40.78 o
   2   4   7      282.77      300.45      8.12 o
   3   4   7      499.73      492.60     10.31 o
   4   4   7      445.08      393.71     10.20 o
  -4   5   7      981.68      959.38     16.98 o
  -3   5   7      268.55      260.75      8.68 o
  -2   5   7        1.33        3.26      3.78 o
  -1   5   7       21.30       15.37      4.45 o
   0   5   7     2477.09     2497.64     33.25 o
   1   5   7      153.44      145.88      6.64 o
   2   5   7     2726.29     2644.06     36.79 o
   3   5   7      221.74      234.30      8.72 o
   4   5   7      765.90      737.09     15.37 o
   5   5   7       14.03        4.22      4.93 o
  -5   6   7      387.04      353.56     12.17 o
  -4   6   7       10.45       -1.08      4.91 o
  -3   6   7      571.32      555.13     13.10 o
  -2   6   7       38.40       24.22      5.66 o
  -1   6   7       13.31        7.01      4.82 o
   0   6   7      896.24      875.25     17.88 o
   1   6   7     3136.77     3029.81     44.84 o
   2   6   7      154.58      173.12      7.56 o
   3   6   7     1253.64     1316.68     21.22 o
   4   6   7       40.72       26.26      5.43 o
   5   6   7      611.58      617.15     14.34 o
   6   6   7       68.15       65.39      7.29 o
  -6   7   7      884.33      874.89     19.83 o
  -5   7   7       91.38       86.65      7.54 o
  -4   7   7      515.90      508.53     15.88 o
  -3   7   7        5.57        5.34      5.26 o
  -2   7   7      476.28      474.49     13.81 o
  -1   7   7      459.02      473.77     14.40 o
   0   7   7     1359.97     1281.10     31.70 o
   1   7   7       98.01       91.34      6.98 o
   2   7   7      121.50      141.59      7.35 o
   3   7   7      132.84      134.71      8.32 o
   4   7   7      338.63      364.18     14.00 o
   5   7   7        9.41        3.54      5.31 o
   6   7   7      902.46      913.96     19.83 o
   7   7   7        0.26        0.14      6.19 o
  -7   8   7     1153.13     1086.09     26.89 o
  -6   8   7      170.90      170.29     10.08 o
  -5   8   7      243.88      234.13     10.94 o
  -4   8   7        0.00       -1.44      6.57 o
  -3   8   7      606.48      612.29     15.84 o
  -2   8   7       46.08       35.74      5.74 o
  -1   8   7     2245.22     2147.82     34.96 o
   0   8   7       21.93       26.01      5.97 o
   1   8   7      263.05      262.84     10.01 o
   2   8   7        2.78       -0.24      5.63 o
   3   8   7      219.42      268.98     10.56 o
   4   8   7       11.48       11.30      5.84 o
   5   8   7      228.03      241.05     10.63 o
   6   8   7       35.87       20.51      6.68 o
   7   8   7      857.72      875.66     23.38 o
   8   8   7      213.57      169.94     11.06 o
  -8   9   7      161.95      151.45     12.34 o
  -7   9   7       35.45       28.91      7.97 o
  -6   9   7      585.22      530.04     19.79 o
  -5   9   7        5.32       -5.05      6.44 o
  -4   9   7      267.59      294.37     12.16 o
  -3   9   7      265.58      258.54     10.33 o
  -2   9   7      499.46      483.85     13.81 o
  -1   9   7       63.91       83.45      7.42 o
   0   9   7     1085.06      978.26     21.47 o
   1   9   7      180.59      185.22      9.46 o
   2   9   7      482.50      496.33     14.10 o
   3   9   7       81.00       71.02      7.42 o
   4   9   7      395.68      363.37     15.16 o
   5   9   7       88.46       96.62      9.25 o
   6   9   7      700.95      703.04     21.28 o
   7   9   7        1.20       -3.71      7.78 o
   8   9   7      105.70      138.81     13.55 o
  -7  10   7      591.89      547.08     35.86 o
  -6  10   7        1.38        2.73      7.31 o
  -5  10   7      220.11      236.90     20.80 o
  -4  10   7       86.99       74.78      9.33 o
  -3  10   7      243.84      266.19     15.99 o
  -2  10   7       12.91       19.34      7.07 o
  -1  10   7      632.87      591.01     15.87 o
   0  10   7       14.33       12.74      6.53 o
   1  10   7      401.04      396.52     13.42 o
   2  10   7        0.04       -2.46      6.17 o
   3  10   7      559.08      547.64     16.19 o
   4  10   7        4.33       -7.27      7.19 o
   5  10   7      745.03      683.35     20.30 o
   6  10   7       37.02       39.62      8.56 o
   7  10   7      330.95      382.46     22.46 o
  -5  11   7       37.75       40.59      9.33 o
  -4  11   7      338.15      381.54     17.61 o
  -3  11   7        9.57       11.64      8.37 o
  -2  11   7      398.25      393.81     16.13 o
  -1  11   7       39.40       32.81      7.64 o
   0  11   7      713.99      748.10     18.56 o
   1  11   7        3.37       -4.26      6.36 o
   2  11   7       62.57       56.89      8.27 o
   3  11   7       62.41       68.20      9.28 o
   4  11   7      491.96      467.00     18.11 o
   5  11   7       76.38       65.29     10.83 o
  -3  12   7      375.47      357.82     48.21 o
  -2  12   7       74.97       89.35     10.77 o
  -1  12   7     1082.80     1129.89     36.94 o
   0  12   7        2.67        5.27      7.10 o
   1  12   7      130.80      177.06     11.17 o
   2  12   7       39.50       39.34      8.61 o
   3  12   7       38.03       26.84     32.05 o
   0   0   8     1390.36     1477.27     46.45 o
   0   1   8        0.08       -2.69      4.12 o
   1   1   8      367.28      399.47     10.20 o
  -1   2   8      212.27      231.24      7.89 o
   0   2   8      512.36      498.65     10.91 o
   1   2   8        0.10        9.89      4.66 o
   2   2   8      300.35      296.16      9.16 o
  -2   3   8       48.79       64.16      5.55 o
  -1   3   8      595.58      617.72     11.98 o
   0   3   8      109.00      122.29      6.34 o
   1   3   8     2389.88     2301.92     31.15 o
   2   3   8        7.83       19.84      4.56 o
   3   3   8     1333.71     1235.26     22.27 o
  -3   4   8        7.15       10.89      4.82 o
  -2   4   8        5.22        3.65      4.85 o
  -1   4   8       13.45        6.78      4.56 o
   0   4   8     1015.58      997.70     17.37 o
   1   4   8       12.13       18.57      4.73 o
   2   4   8     5122.18     4939.12     65.68 o
   3   4   8       94.98      114.47      6.92 o
   4   4   8      580.68      539.72     13.70 o
  -4   5   8      288.17      277.67     12.20 o
  -3   5   8       14.25       17.02      5.58 o
  -2   5   8       96.65       92.51      7.03 o
  -1   5   8     1000.47     1032.80     24.24 o
   0   5   8       86.02       95.80      6.45 o
   1   5   8      846.42      839.86     17.42 o
   2   5   8       10.67       14.41      4.99 o
   3   5   8     1843.95     1900.71     32.22 o
   4   5   8       70.11       39.86      5.99 o
   5   5   8      833.09      841.71     20.67 o
  -5   6   8       62.67       67.80      7.19 o
  -4   6   8      458.07      438.58     17.05 o
  -3   6   8       12.86        3.23      5.56 o
  -2   6   8      991.05     1018.08     28.66 o
  -1   6   8        5.16        8.39      5.50 o
   0   6   8      735.50      711.59     19.83 o
   1   6   8        0.06       -6.24      5.08 o
   2   6   8      794.73      853.29     18.82 o
   3   6   8       41.21       32.15      6.17 o
   4   6   8      163.64      184.10      9.49 o
   5   6   8       29.30       20.96      6.01 o
   6   6   8      519.19      481.82     20.66 o
  -6   7   8        1.34       -6.12      6.45 o
  -5   7   8     1020.85     1003.87     26.23 o
  -4   7   8       46.36       22.85      6.19 o
  -3   7   8      291.20      312.04     11.37 o
  -2   7   8       26.16       11.51      6.14 o
  -1   7   8      665.23      639.92     25.11 o
   0   7   8       18.45       12.13      5.85 o
   1   7   8     1616.90     1671.86     31.66 o
   2   7   8      136.87      100.58      7.61 o
   3   7   8      151.50      204.57      9.87 o
   4   7   8       79.73       82.17      7.38 o
   5   7   8      650.61      667.37     17.36 o
   6   7   8      267.09      244.23     12.56 o
   7   7   8       41.44       41.55      8.61 o
  -7   8   8       98.27       46.50      9.73 o
  -6   8   8      304.70      244.70     17.01 o
  -5   8   8        1.91        0.30      6.55 o
  -4   8   8      489.51      495.80     25.62 o
  -3   8   8       79.08       73.50      7.49 o
  -2   8   8      147.77      135.10      9.76 o
  -1   8   8       65.89       59.11      6.86 o
   0   8   8      519.16      458.58     14.93 o
   1   8   8       99.86      127.06      8.91 o
   2   8   8      322.87      319.04     12.66 o
   3   8   8        7.18        4.24      5.59 o
   4   8   8      434.76      443.45     14.85 o
   5   8   8      107.40       66.85      8.17 o
   6   8   8      392.96      393.05     15.90 o
   7   8   8        9.48       17.95      8.27 o
   8   8   8      488.90      557.14     25.63 o
  -7   9   8      623.47      579.74     40.45 o
  -6   9   8       41.88       42.27      9.04 o
  -5   9   8      340.50      348.46     25.13 o
  -4   9   8       13.40       12.96      7.41 o
  -3   9   8      447.00      473.63     19.67 o
  -2   9   8        2.55        1.39      5.88 o
  -1   9   8      574.37      602.54     19.88 o
   0   9   8       10.25       25.86      6.98 o
   1   9   8      593.67      605.08     17.43 o
   2   9   8        0.74       -2.95      6.11 o
   3   9   8        0.57       -2.39      6.47 o
   4   9   8        1.74       -6.19      6.95 o
   5   9   8     1167.34     1260.32     29.64 o
   6   9   8       36.59       21.42      8.91 o
   7   9   8      254.77      267.28     22.90 o
  -5  10   8        5.08       -7.56      8.73 o
  -4  10   8       45.62       47.77      8.89 o
  -3  10   8       24.59       31.37      7.54 o
  -2  10   8      865.82      858.28     23.58 o
  -1  10   8        3.09        9.37      6.65 o
   0  10   8     1065.57     1106.84     25.02 o
   1  10   8       72.88       72.74      8.53 o
   2  10   8       20.79       11.32      7.24 o
   3  10   8       11.24        1.85      7.21 o
   4  10   8      679.75      663.48     20.74 o
   5  10   8        3.57       -9.06      8.33 o
  -3  11   8      285.05      295.67     16.15 o
  -2  11   8       64.31       78.28     10.32 o
  -1  11   8      619.03      642.15     21.08 o
   0  11   8       36.57       30.79      8.73 o
   1  11   8      307.79      356.28     14.31 o
   2  11   8       17.93       10.79      7.84 o
   3  11   8      331.33      346.84     18.34 o
   0   1   9      413.62      447.40     13.83 o
   1   1   9       25.82       19.36      5.22 o
  -1   2   9     1167.01     1167.58     21.72 o
   0   2   9      189.84      187.79      8.23 o
   1   2   9      487.32      466.43     12.14 o
   2   2   9      140.48      137.80      7.57 o
  -2   3   9     1152.37     1162.80     21.82 o
  -1   3   9      178.69      161.20      7.80 o
   0   3   9     1114.87     1102.49     22.44 o
   1   3   9       16.80       27.31      5.59 o
   2   3   9     1025.52      967.07     20.30 o
   3   3   9      408.83      413.35     14.92 o
  -3   4   9      411.26      423.72     12.58 o
  -2   4   9     1020.22     1026.91     25.77 o
  -1   4   9      560.98      567.50     15.37 o
   0   4   9       87.22       88.21      6.91 o
   1   4   9      710.25      672.70     22.79 o
   2   4   9      405.50      416.99     12.98 o
   3   4   9      405.16      417.00     13.25 o
   4   4   9      612.92      567.36     16.11 o
  -4   5   9     1203.62     1214.42     37.13 o
  -3   5   9      600.94      597.78     20.13 o
  -2   5   9      218.09      244.46     10.58 o
  -1   5   9        8.16        6.06      5.96 o
   0   5   9      244.37      235.34     10.02 o
   1   5   9      227.46      227.50     10.21 o
   2   5   9      419.39      443.21     14.16 o
   3   5   9       11.24       10.01      5.89 o
   4   5   9      236.18      236.73     13.67 o
   5   5   9       21.13       16.98      6.59 o
  -5   6   9      879.34      850.49     24.52 o
  -4   6   9        3.78        2.30      6.31 o
  -3   6   9      578.49      590.59     25.70 o
  -2   6   9      121.16      119.51      8.80 o
  -1   6   9      314.04      320.42     13.75 o
   0   6   9        2.41        1.34      6.41 o
   1   6   9      799.19      851.58     20.73 o
   2   6   9        6.62        1.62      6.22 o
   3   6   9       88.55       94.29      8.50 o
   4   6   9       19.81       11.81      6.23 o
   5   6   9      487.80      477.66     21.16 o
   6   6   9        8.90        1.87      7.21 o
  -6   7   9      517.59      499.95     23.29 o
  -5   7   9       36.04       40.97      8.25 o
  -4   7   9      359.56      343.37     16.91 o
  -3   7   9       95.26       63.03      7.81 o
  -2   7   9      501.20      529.66     25.14 o
  -1   7   9      173.30      200.03     11.42 o
   0   7   9      537.81      457.58     19.09 o
   1   7   9       11.06        9.85      7.14 o
   2   7   9      521.46      537.29     15.67 o
   3   7   9       40.47       43.18      7.36 o
   4   7   9      444.92      461.19     16.07 o
   5   7   9       11.32        4.82      7.13 o
   6   7   9      519.77      545.78     19.87 o
   7   7   9       35.08       13.13      9.00 o
  -6   8   9       76.00       65.29     10.59 o
  -5   8   9      509.98      518.35     26.32 o
  -4   8   9       15.97        2.78      7.14 o
  -3   8   9      323.87      402.98     26.41 o
  -2   8   9       34.35        9.48      7.32 o
  -1   8   9      581.56      534.43     28.22 o
   0   8   9       30.08       17.42      7.48 o
   1   8   9      451.84      460.70     17.08 o
   2   8   9        0.53        0.15      6.57 o
   3   8   9      248.21      219.48     11.39 o
   4   8   9      150.43      163.56     10.68 o
   5   8   9      430.89      470.89     21.03 o
   6   8   9       30.92        8.31      8.34 o
  -5   9   9        3.94       12.02      8.31 o
  -4   9   9      286.68      298.69     18.15 o
  -3   9   9      129.78      159.28     10.99 o
  -2   9   9      560.30      608.82     21.60 o
  -1   9   9      133.43      138.02      9.86 o
   0   9   9      585.74      591.00     17.92 o
   1   9   9       14.59       -1.77      7.13 o
   2   9   9      373.78      414.23     21.10 o
   3   9   9       16.56       12.70      7.41 o
   4   9   9      261.78      255.11     18.87 o
   5   9   9      193.80      165.28     14.65 o
  -3  10   9      239.23      251.36     25.22 o
  -2  10   9       40.39       31.81      8.76 o
  -1  10   9      203.65      209.26     13.11 o
   0  10   9        1.75        2.49      7.49 o
   1  10   9      662.26      766.96     33.80 o
   2  10   9       71.04       42.23      8.72 o
   3  10   9      470.08      516.31     27.48 o
   0   0  10      208.14      256.07     20.55 o
   0   1  10        0.38        5.21      5.54 o
   1   1  10      652.14      653.71     19.11 o
  -1   2  10      159.41      157.64      9.13 o
   0   2  10      926.29      945.38     30.46 o
   1   2  10      121.49      148.33      9.09 o
   2   2  10     1282.60     1287.15     30.71 o
  -2   3  10      331.51      330.85     12.76 o
  -1   3  10      431.35      442.56     14.88 o
   0   3  10       99.57       99.27      8.52 o
   1   3  10      423.02      383.25     19.60 o
   2   3  10       16.20       15.14      6.19 o
   3   3  10      380.62      394.93     23.13 o
  -3   4  10       95.54      121.36      9.50 o
  -2   4  10     1144.79     1264.55     41.61 o
  -1   4  10       28.84       27.71      6.63 o
   0   4  10      384.57      426.55     16.86 o
   1   4  10       25.03       28.61      6.90 o
   2   4  10       20.88       21.77      6.97 o
   3   4  10      201.59      195.22     10.70 o
   4   4  10      451.78      475.81     19.28 o
  -4   5  10       37.80       30.15      8.44 o
  -3   5  10      805.47      787.03     25.19 o
  -2   5  10        6.81       -1.67      6.33 o
  -1   5  10      291.11      305.58     15.46 o
   0   5  10      263.53      245.95     14.55 o
   1   5  10      137.71      137.52      9.51 o
   2   5  10      192.50      196.22     11.18 o
   3   5  10       81.69       82.63      9.95 o
   4   5  10      347.84      323.80     22.40 o
   5   5  10      249.09      179.29     14.32 o
  -5   6  10       34.36       36.61      8.76 o
  -4   6  10      452.78      438.39     25.72 o
  -3   6  10       11.82       19.37      8.04 o
  -2   6  10      331.52      347.35     16.09 o
  -1   6  10        5.37        6.00      6.60 o
   0   6  10      312.95      313.57     17.72 o
   1   6  10      113.42       69.82      8.79 o
   2   6  10      163.55      187.51     11.76 o
   3   6  10        7.28       15.34      7.69 o
   4   6  10      584.96      647.36     21.72 o
   5   6  10       11.12        3.37      9.49 o
   6   6  10      750.85      814.34     43.01 o
  -6   7  10        0.06       -6.27     15.40 o
  -5   7  10      419.61      427.46     33.46 o
  -4   7  10        9.80        6.95      7.53 o
  -3   7  10      582.60      591.81     23.28 o
  -2   7  10       20.06       19.70      8.49 o
  -1   7  10      225.70      179.51     12.73 o
   0   7  10       65.94       56.18      8.84 o
   1   7  10      124.24      100.59     10.60 o
   2   7  10       50.99       56.21      8.87 o
   3   7  10      261.88      237.65     12.42 o
   4   7  10       29.37       24.00      8.20 o
   5   7  10      289.76      253.21     16.69 o
   6   7  10      116.98      127.23     26.00 o
  -4   8  10      636.81      727.37     36.62 o
  -3   8  10       69.71       53.26      9.33 o
  -2   8  10      555.87      588.11     35.78 o
  -1   8  10        8.99       15.39      8.23 o
   0   8  10      637.75      710.56     24.97 o
   1   8  10       67.37       65.21      9.97 o
   2   8  10      528.55      609.93     32.39 o
   3   8  10      188.52      192.36     12.02 o
   4   8  10      209.95      211.91     17.81 o
  -2   9  10       32.65       68.53     23.96 o
  -1   9  10      318.49      322.94     19.74 o
   0   9  10       67.48       76.46     11.07 o
   1   9  10      445.60      505.82     25.86 o
   2   9  10       15.77        4.72     24.10 o
   0   1  11     1220.13     1280.54     40.25 o
   1   1  11        0.39       10.47      6.89 o
  -1   2  11      156.21      155.18     12.61 o
   0   2  11        1.47        5.78      6.89 o
   1   2  11      324.45      351.07     25.66 o
   2   2  11       21.40        8.25      7.13 o
  -2   3  11      105.68      140.86     14.13 o
  -1   3  11      149.21      142.52     10.84 o
   0   3  11      242.24      271.72     15.65 o
   1   3  11        4.51        3.13      6.94 o
   2   3  11      129.97      146.88     15.25 o
   3   3  11       26.05       26.48      8.54 o
  -3   4  11      328.67      352.48     26.11 o
  -2   4  11      179.88      193.91     13.68 o
  -1   4  11      670.25      694.93     30.44 o
   0   4  11      114.31      129.99      9.99 o
   1   4  11      240.61      261.36     17.60 o
   2   4  11        6.24       10.77      7.83 o
   3   4  11      762.66      766.08     30.15 o
   4   4  11       10.20       19.63      9.57 o
  -4   5  11       55.74       47.53     10.91 o
  -3   5  11       47.01       41.03      9.86 o
  -2   5  11      606.34      590.10     27.55 o
  -1   5  11       13.06        7.99      7.79 o
   0   5  11      474.11      486.08     26.14 o
   1   5  11        5.86       14.28      7.47 o
   2   5  11      325.56      348.55     21.28 o
   3   5  11       47.26       55.52     10.21 o
   4   5  11      586.71      629.63     32.48 o
   5   5  11       23.16       10.87      9.57 o
  -4   6  11        2.46        0.26      9.30 o
  -3   6  11      222.10      183.98     17.87 o
  -2   6  11       29.86       19.75      9.90 o
  -1   6  11      590.01      564.68     35.38 o
   0   6  11      713.32      716.37     29.93 o
   1   6  11        5.72       -0.72      8.02 o
   2   6  11       66.13       60.88     10.39 o
   3   6  11      550.38      641.39     26.91 o
   4   6  11       17.86       30.83     10.62 o
  -2   7  11      436.39      457.35     36.08 o
  -1   7  11      327.29      355.02     36.09 o
   0   7  11      177.57      188.34     14.19 o
   1   7  11      177.74      176.41     13.32 o
   2   7  11      205.81      240.54     16.25 o
   3   7  11        7.67       21.87     25.10 o
   0   0  12      833.72      825.49    115.05 o
   0   1  12       25.06       22.36      9.18 o
   1   1  12      291.75      302.26     28.56 o
  -1   2  12      130.12      116.70     12.94 o
   0   2  12      269.98      358.23     27.00 o
   1   2  12       87.53       86.51     12.66 o
   2   2  12      157.74      209.83     16.75 o
  -2   3  12        1.86       -5.02      8.70 o
  -1   3  12      289.02      300.83     21.96 o
   0   3  12        7.11        8.17      8.52 o
   1   3  12       35.04       45.79      9.60 o
   2   3  12        0.01        2.48      8.87 o
   3   3  12       56.41       40.22     10.60 o
  -3   4  12       17.00       32.00     14.89 o
  -2   4  12      262.78      305.74     28.80 o
  -1   4  12       43.45       48.17     10.38 o
   0   4  12      437.11      502.13     32.23 o
   1   4  12        9.10       12.85      8.88 o
   2   4  12      186.94      270.84     26.30 o
   3   4  12        1.43       12.72     12.89 o
  -1   5  12      162.28      137.55     35.28 o
   0   5  12       21.80       33.92     16.03 o
   1   5  12      857.98      977.42     93.06 o
 
